# Supplementary material for: Mavacamten for Obstructive Hypertrophic Cardiomyopathy: Targeting Sarcomeric Hypercontractility with Demonstrated Long-Term Safety and Efficacy—A Narrative Review
Source: J Clin Med. 2025 Dec 4;14(23):8594. doi: 10.3390/jcm14238594 (PMC12693540; doi:10.3390/jcm14238594)
Supplement: Supplementary file 1 [file jcm-14-08594-s001.zip]

Archive with 1 entries (1 files):
- jcm-3972604-supplementary.pdf
